# Supplementary material for: Multi-trait GWAS identifies pleiotropic loci associated with colorectal cancer in East Asian populations
Source: Front Genet. 2025 Apr 15;16:1590652. doi: 10.3389/fgene.2025.1590652 (PMC12037559; doi:10.3389/fgene.2025.1590652)
Supplement: Supplementary file 1 [file Table1.xlsx]

## Sheet: Table_S1
Table S1. Summary Statistics of GWAS Traits in the GWAS Catalog
GWAS Catalog ID	Condition
GCST90278588	Colorectal cancer
GCST90278564	Atopic dermatitis
GCST90278571	Allergic conjunctivitis
GCST90278572	Allergic rhinitis
GCST90278573	Angina pectoris
GCST90278575	Asthma
GCST90278576	Atrial fibrillation/atrial flutter
GCST90278585	Chronic hepatitis C infection
GCST90278586	Chronic heart failure
GCST90278587	Chronic obstructive pulmonary disease
GCST90278594	Cataracts
GCST90278595	Cerebral aneurysm
GCST90278599	Cholelithiasis
GCST90278603	Chronic sinusitis
GCST90278607	Colon polyp
GCST90278625	Food allergy
GCST90278629	Gastric cancer
GCST90278631	Gastric ulcer
GCST90278632	Glaucoma
GCST90278637	Hearing loss, difficulty in hearing
GCST90278644	Ischemic stroke
GCST90278652	Iron deficiency anemia
GCST90278655	Lung cancer
GCST90278657	Myocardial infarction
GCST90278667	Osteoporosis
GCST90278670	Peripheral artery disease
GCST90278677	Periodontal disease
GCST90278681	Pneumonia
GCST90278683	Pollinosis
GCST90278685	Prostate cancer
GCST90278690	Rheumatoid arthritis
GCST90278695	Stable angina pectoris
GCST90278706	Type 2 diabetes
GCST90278714	Uterine fibroids
GCST90278715	Urolithiasis
GCST90278722	Serum alkaline phosphatase levels
GCST90278724	Aspartate aminotransferase levels
GCST90278725	Serum albumin levels
GCST90278726	Basophil count
GCST90278727	Body mass index
GCST90278728	Blood urea nitrogen levels
GCST90278729	Weight
GCST90278730	C-reactive protein
GCST90278731	Calcium levels
GCST90278732	Diastolic blood pressure
GCST90278734	Gamma glutamyl transpeptidase
GCST90278735	Glucose levels
GCST90278736	HDL cholesterol
GCST90278737	Hemoglobin
GCST90278738	Hemoglobin A1c levels
GCST90278739	Height
GCST90278740	Hematocrit
GCST90278741	LDL cholesterol
GCST90278742	Lymphocyte count
GCST90278743	Mean arterial pressure
GCST90278744	Mean corpuscular hemoglobin
GCST90278745	Mean corpuscular hemoglobin concentration
GCST90278746	Mean corpuscular volume
GCST90278747	Monocyte count
GCST90278748	Neutrophil count
GCST90278749	Platelet count
GCST90278750	Pulse pressure
GCST90278751	Red blood cell count
GCST90278752	Systolic blood pressure
GCST90278753	Total bilirubin levels
GCST90278754	Total cholesterol levels
GCST90278755	Triglycerides
GCST90278756	Serum total protein level
GCST90278757	Serum uric acid levels
GCST90278758	White blood cell count
GCST90278759	Serum creatinine levels

## Sheet: Table_S2
Table S2. Multi-Trait Analysis of GWAS (MTAG) Results for Colorectal Cancer and Colon Polyps
SNP	CHR	BP	A1	A2	mtag_pval	pval1	pval2	beta1	beta2	mtag_beta	Gene
rs78924491	1	222041862	T	C	1.19789e-09	6.15678e-09	0.0447457	0.107093	0.0475034	0.0218979	DUSP10
rs9327704	5	135121985	T	C	5.27148e-17	1.34023e-16	0.0442027	-0.15497	-0.0483524	-0.0303057	PITX1
rs2450113	8	116608974	C	T	2.74455e-10	1.38106e-08	0.00176242	-0.0945258	-0.066649	-0.0205075	RAD21
rs11779352	8	116801302	A	G	2.91774e-10	2.87167e-09	0.0196932	0.147881	0.0743612	0.0299822	UTP23
rs4871788	8	127409540	A	G	6.96903e-22	1.25969e-19	0.000397711	-0.160262	-0.0801812	-0.0333831	POU5F1B
rs7894531	10	8692798	A	G	1.01656e-17	2.91128e-17	0.0371478	-0.144659	-0.0454661	-0.0286375	GATA3
rs17129837	10	112523357	T	C	2.94488e-13	1.47381e-10	4.90935e-05	0.123587	0.100182	0.0273457	ACSL5
rs7897438	10	112972548	A	C	7.30561e-10	4.58227e-09	0.0349417	0.106393	0.048787	0.0217268	TCF7L2
rs12226698*	11	213740	T	C	3.43243e-09	8.1899e-06	6.23118e-08	-0.111384	-0.173137	-0.0289873	BET1L
rs200216962	11	100299597	G	T	4.28303e-08	1.19177e-06	0.00355086	0.259658	0.198151	0.0554328	ARHGAP42
rs184201123	11	100674103	T	C	1.47079e-10	6.50496e-09	0.00225341	0.314886	0.209468	0.0607584	ARHGAP42
rs12822620	12	4270665	T	C	2.0758e-10	2.383e-09	0.0160896	0.120786	0.0623574	0.0223033	PARP11
rs925368	12	109953174	C	T	7.6206e-09	1.54185e-05	6.70042e-08	-0.126006	-0.203119	-0.0294322	GIT2
rs144825998	12	110237558	T	C	3.42418e-11	1.16066e-06	9.44537e-11	-0.139213	-0.240163	-0.032283	ATP2A2
rs75295329	12	110906817	T	G	5.27129e-14	5.15321e-08	3.68288e-14	-0.121772	-0.219808	-0.0320749	CCDC63
rs3809297	12	111171923	T	G	7.6727e-20	3.9738e-11	5.41042e-20	-0.13265	-0.238586	-0.0349589	CUX2
rs3782887	12	111428734	G	A	9.67784e-10	2.74398e-06	7.27615e-08	-0.0803297	-0.118322	-0.0199955	SH2B3
rs11066015	12	111730205	A	G	7.45473e-24	6.73105e-14	1.47523e-21	-0.14331	-0.237853	-0.0379629	ACAD10
rs11066132	12	112030402	T	C	1.26764e-23	5.76436e-14	1.22523e-20	-0.158512	-0.255148	-0.0379701	NAA25
rs77768175	12	112298314	G	A	1.69133e-21	1.5539e-12	1.26883e-19	-0.156161	-0.259896	-0.036037	HECTD4
rs77753011	12	112680092	T	G	1.41326e-15	4.96615e-09	4.8749e-15	-0.127403	-0.221078	-0.0306964	RPH3A
rs2525858*	12	113030906	G	A	9.1398e-10	1.62455e-06	3.33475e-07	0.0988033	0.135047	0.0237891	OAS1
rs2337113	18	48925957	G	A	2.15397e-25	1.2847e-23	0.00113446	-0.176793	-0.0734593	-0.0356021	SMAD7
rs4813802	20	6718948	G	T	3.05867e-09	5.24525e-08	0.00905932	0.111883	0.0688273	0.0238774	BMP2
rs6077250	20	7771688	T	C	2.03116e-12	4.1401e-10	0.000215314	0.111543	0.0846541	0.0242765	TMX4
*	New locus
SNP	Single nucleotide polymorphism (SNP) identifier (rsID).
CHR	Chromosome number where the SNP is located.
BP	Base-pair position of the SNP on the chromosome.
A1	Effect allele (the allele for which the effect size is estimated).
A2	Non-effect allele (the reference allele).
mtag_pval	P-value from the Multi-Trait Analysis of GWAS (MTAG) assessing the joint significance of the SNP across colorectal cancer and colon polyp.
pval1	P-value for the SNP association with colorectal cancer from single-trait GWAS.
pval2	P-value for the SNP association with colon polyps from single-trait GWAS.
beta1	Effect size (beta coefficient) of the SNP for colorectal cancer in single-trait GWAS.
beta2	Effect size (beta coefficient) of the SNP for colon polyps in single-trait GWAS.
mtag_beta	Effect size (beta coefficient) from the MTAG analysis, reflecting the joint effect of the SNP across colorectal cancer and colon polyps.
Gene	Closest annotated gene to the SNP, which may provide insight into potential functional relevance.

## Sheet: Table_S3
Table S3. Tissue-Specific eQTL Associations for rs12226698 and rs2525858 in GTEx Data
SNP	Gene	P-Value	NES	Tissue
rs12226698	BET1L	1.2e-30	0.7	Muscle - Skeletal
		1.7e-20	0.48	Artery - Tibial
		7.9e-19	0.47	Adipose - Subcutaneous
		1.2e-17	0.44	Skin - Sun Exposed (Lower leg)
		9.5e-15	0.45	Skin - Not Sun Exposed (Suprapubic)
		6.8e-14	0.39	Thyroid
		1.2e-13	0.58	Colon - Sigmoid
		9.1e-12	0.38	Nerve - Tibial
		9.6e-12	0.41	Esophagus - Muscularis
		3.7e-11	0.47	Breast - Mammary Tissue
		1.6e-10	0.43	Esophagus - Mucosa
		4.3e-10	0.43	Colon - Transverse
		6.3e-8	0.41	Artery - Aorta
		6.8e-8	0.39	Esophagus - Gastroesophageal Junction
		5.2e-06	0.33	Adipose - Visceral (Omentum)
		4.5e-05	0.35	Testis
		9.2e-05	0.24	Whole Blood
rs2525858	OAS1	5.1e-06	0.16	Esophagus - Mucosa
		2.5e-05	0.24	Spleen
		2.9e-05	0.18	Cells - EBV-transformed lymphocytes
SNP	The single nucleotide polymorphism (SNP) identifier.
Gene	The gene associated with the SNP based on expression quantitative trait loci (eQTL) analysis.
P-Value	The statistical significance of the association between the SNP and gene expression in a given tissue. Lower values indicate stronger associations.
NES (Normalized Effect Size)	Represents the direction and magnitude of the effect of the SNP on gene expression. A positive NES indicates increased expression of the gene with the effect allele, while a negative NES indicates decreased expression.
Tissue	The specific tissue where the eQTL effect was observed, based on GTEx data.

## Sheet: Table_S4
Table S4. Multi-Trait Analysis of GWAS (MTAG) Results for Colorectal Cancer and Myocardial Infarction
SNP	CHR	BP	A1	A2	mtag_pval	pval1	pval2	beta1	beta2	mtag_beta	Gene
rs9270139	6	32587426	C	T	3.35e-09	1.14e-05	1.72e-07	-0.136633	0.132663	-0.0306318	MHC region
rs7866783	9	22056360	G	A	7.11e-12	1.78e-05	5.04e-16	-0.0987425	0.151999	-0.0301404	CDKN2B
rs10811654	9	22092925	G	A	2.9e-28	1.35e-09	3.15e-52	-0.100564	0.203788	-0.0350181	CDKN2A
rs7894531	10	8692798	A	G	1.27e-17	2.91e-17	0.0332148	-0.144659	0.029329	-0.0279696	GATA3
rs4409766	10	102856906	C	T	4.98e-10	3.84e-05	1.18e-11	0.0756089	-0.101027	0.0219181	NT5C2
rs11191559	10	103107929	T	C	8.58e-10	4.52e-05	3.14e-11	0.0766656	-0.101147	0.0221214	NT5C2
rs73386631*	11	202017	T	C	8.05e-09	1.03e-05	1.9e-06	-0.111957	0.0973384	-0.0277214	BET1L
rs925368	12	109953174	C	T	9.5e-16	1.54e-05	1.03e-29	-0.126006	0.265977	-0.0400944	GIT2
rs117121174	12	110259525	A	G	2.46e-19	1.25e-06	1.2e-36	-0.139226	0.293166	-0.0429563	ATP2A2
rs75295329	12	110906817	T	G	6.43e-27	5.15e-08	1.26e-57	-0.121772	0.290189	-0.0448549	CCDC63
rs3809297	12	111171923	T	G	7.52e-38	3.97e-11	5.75e-80	-0.13265	0.308613	-0.0483034	CUX2
rs3809278	12	111287381	A	C	1.44e-12	4.07e-06	2.3e-15	-0.0813225	0.11399	-0.023609	PHETA1
rs11065905	12	111450170	A	G	2.35e-14	2.49e-06	3.61e-20	-0.0795611	0.12632	-0.0244198	SH2B3
rs11066015	12	111730205	A	G	1.29e-47	6.73e-14	6.18e-100	-0.14331	0.331442	-0.0535303	ACAD10
rs11066132	12	112030402	T	C	6.27e-48	5.76e-14	1e-100	-0.158512	0.365654	-0.0540031	NAA25
rs77768175	12	112298314	G	A	2.01e-44	1.55e-12	9.13e-97	-0.156161	0.37495	-0.0518345	HECTD4
rs111804688	12	112621568	A	G	6.05e-10	0.000195771	1.28e-14	-0.0718787	0.120716	-0.0197045	RPH3A
rs77753011	12	112680092	T	G	8.96e-32	4.97e-09	2.7e-70	-0.127403	0.312596	-0.0441768	RPH3A
rs6489858	12	112770013	T	G	6.3e-09	0.000720853	5.18e-14	-0.0631561	0.114786	-0.0207379	ALDH2
rs2072134	12	112971371	A	G	4.26e-18	4.06e-06	3.75e-35	-0.104195	0.224798	-0.0364543	OAS3
rs11066525	12	113275257	C	A	1.12e-12	7.41e-05	3.64e-22	-0.105274	0.205128	-0.0336383	TPCN1
rs75881074	20	58809775	A	G	4.6e-08	5.87e-07	0.0157221	-0.149138	0.0582247	-0.0310694	GNAS
*	New locus
SNP	Single nucleotide polymorphism (SNP) identifier (rsID).
CHR	Chromosome number where the SNP is located.
BP	Base-pair position of the SNP on the chromosome.
A1	Effect allele (the allele for which the effect size is estimated).
A2	Non-effect allele (the reference allele).
mtag_pval	P-value from the Multi-Trait Analysis of GWAS (MTAG) assessing the joint significance of the SNP across colorectal cancer and myocardial infarction.
pval1	P-value for the SNP association with colorectal cancer from single-trait GWAS.
pval2	P-value for the SNP association with colon polyps from single-trait GWAS.
beta1	Effect size (beta coefficient) of the SNP for colorectal cancer in single-trait GWAS.
beta2	Effect size (beta coefficient) of the SNP for colon polyps in single-trait GWAS.
mtag_beta	Effect size (beta coefficient) from the MTAG analysis, reflecting the joint effect of the SNP across colorectal cancer and myocardial infarction.
Gene	Closest annotated gene to the SNP, which may provide insight into potential functional relevance.

## Sheet: Table_S5
Table S5. Multi-Trait Analysis of GWAS (MTAG) Results for Colorectal Cancer and Angina Pectoris
SNP	CHR	BP	A1	A2	mtag_pval	pval1	pval2	beta1	beta2	mtag_beta	Gene
rs7866783	9	22056360	G	A	3.44e-09	1.78e-05	1.47e-10	-0.0987425	0.118331	-0.0268059	CDKN2B
rs10811654	9	22092925	G	A	1.16e-19	1.35e-09	2.66e-31	-0.100564	0.154781	-0.0297354	CDKN2A
rs4409766	10	102856906	C	T	2.79e-08	3.84e-05	9.46e-09	0.0756089	-0.0844968	0.0201948	NT5C2
rs12226698	11	213740	T	C	2.08e-08	8.19e-06	1.99e-06	-0.111384	0.0952947	-0.0277903	BET1L
rs79088408	12	109906096	G	A	4.83e-09	1.28e-05	2.43e-09	-0.123299	0.136444	-0.0294368	TCHP
rs117624317	12	110194076	T	C	3.62e-11	8.63e-07	1.11e-11	-0.138658	0.15499	-0.0319219	IFT81
rs75295329	12	110906817	T	G	1.65e-12	5.15e-08	4.79e-11	-0.121772	0.118696	-0.0304211	CCDC63
rs3809297	12	111171923	T	G	3.74e-17	3.97e-11	8.1e-14	-0.13265	0.121166	-0.0326344	CUX2
rs11066015	12	111730205	A	G	5.4e-22	6.73e-14	1.59e-18	-0.14331	0.136107	-0.0367317	ACAD10
rs11066132	12	112030402	T	C	3.69e-22	5.76e-14	8.55e-19	-0.158512	0.1514	-0.0370801	NAA25
rs77768175	12	112298314	G	A	4.07e-20	1.55e-12	7.39e-18	-0.156161	0.154064	-0.0351381	HECTD4
rs77753011	12	112680092	T	G	1.64e-13	4.97e-09	2.52e-10	-0.127403	0.111301	-0.0286599	RPH3A
rs2525858*	12	113030906	G	A	9.02e-10	1.62e-06	4.6e-08	0.0988033	-0.090197	0.0240534	OAS1
rs990999	20	6711882	A	G	4.8e-09	7.86e-08	0.0109528	0.110616	-0.041986	0.0237753	BMP2
*	New locus
SNP	Single nucleotide polymorphism (SNP) identifier (rsID).
CHR	Chromosome number where the SNP is located.
BP	Base-pair position of the SNP on the chromosome.
A1	Effect allele (the allele for which the effect size is estimated).
A2	Non-effect allele (the reference allele).
mtag_pval	P-value from the Multi-Trait Analysis of GWAS (MTAG) assessing the joint significance of the SNP across colorectal cancer and angina pectoris.
pval1	P-value for the SNP association with colorectal cancer from single-trait GWAS.
pval2	P-value for the SNP association with colon polyps from single-trait GWAS.
beta1	Effect size (beta coefficient) of the SNP for colorectal cancer in single-trait GWAS.
beta2	Effect size (beta coefficient) of the SNP for colon polyps in single-trait GWAS.
mtag_beta	Effect size (beta coefficient) from the MTAG analysis, reflecting the joint effect of the SNP across colorectal cancer and angina pectoris.
Gene	Closest annotated gene to the SNP, which may provide insight into potential functional relevance.
